# Supplementary material for: Engineered Cas12i2 is a versatile high-efficiency platform for therapeutic genome editing
Source: Nat Commun. 2022 May 20;13:2833. doi: 10.1038/s41467-022-30465-7 (PMC9122993; doi:10.1038/s41467-022-30465-7)
Supplement: Supplementary file 4 — Source Data File [file 41467_2022_30465_MOESM4_ESM.xlsx]

## Sheet: Fig. 1a & Suppl. Fig. 2
Cas12i2 WT Indel Activity (Figure 1a)
Target	Cas12i2 WT		SpCas9		Negatives
	Rep1	Rep2	Rep1	Rep2	Rep1	Rep2
AAVS1 Target1	0.65	0.308667	16.222	22.162	0.181333
AAVS1 Target2	0.228	0.269333	8.99267	16.491	0.170286	0.28525
AAVS1 Target3	1.46733	1.76067	7.91867	10.992	0.255143	0.462
AAVS1 Target4	0.758	0.824667	26.397	34.6947	0.944667
AAVS1 Target5	7.262	7.92667	16.335	23.326	0.274667
AAVS1 Target6	0.605333	0.63	8.358	10.4573	0.630667
EMX1 Target1	0.662667	0.792	10.4373	22.4813		0.5855
EMX1 Target2	0.308667	0.290667	15.946	28.1527	0.250667
EMX1 Target3	0.526667	0.486667	10.213	13.472	0.178
EMX1 Target4	0.996667	1.218	11.866	14.4647	0.568
EMX1 Target5	0.82	0.773333	7.413	9.69667	0.458
EMX1 Target6	0.925333	0.771333	15.108	21.4533	0.734667
VEGFA Target1	0.890667	0.618667	15.4433	18.038	0.496
VEGFA Target3	1.016	0.532667	21.0167	25.6827	0.996
VEGFA Target4	0.318667	0.402667	9.64867	14.732	0.152
VEGFA Target5	0.542	0.764	6.81867	10.6687	0.327333
VEGFA Target6	0.276	0.375333	1.65533	1.92867	0.22

## Sheet: Fig. 1b
Single Substitutions Relative Indel Activity (Figure 1b)
Mutant	VEGFA_T2	AAVS1_T3
D581R	2.03061	1.52589
L589R	1.41321	1.02136
E652R	0.582205	0.54565
T770R	0.96707	1.09481
D835R	0.584302	0.473533
L836R	0.380006	0.350538
P868R	1.40744	1.15192
S879R	0.748198	0.630936
S883R	0.698007	0.537239
D911R	0.915482	0.605114
W912R	0.757144	0.823106
N925R	0.775267	0.59971
I926R	2.31041	2.06824
V1030G	1.9182	1.56267

## Sheet: Fig. 1c
Single Substitutions and ABR-001 Indel Activity (Figure 1c)
Mutant	VEGFA_T2		AAVS1_T3
	Rep1	Rep2	Rep1	Rep2
D581R	1.93549	1.74461	1.90059	1.67235
I926R	2.06593	1.83291	2.40777	2.2129
V1030G	1.8612	1.66259	1.90884	1.90964
ABR-001	3.24742	2.97264	3.42171	3.32707
Negatives	0.0341877	0.0334341	0.0604839	0.0560988

## Sheet: Fig.  1d
ABR-001 and SpCas9 Indel Activity (Figure 1d)
Target	ABR-001		SpCas9		Negatives
	Rep1	Rep2	Rep1	Rep2	Rep1	Rep2
AAVS1 Target1	16.9033	18.142	29.9548	27.0492	0.4892	0.492823
AAVS1 Target3	29.8053	31.5347	47.995	39.7277	0.214	0.246
AAVS1 Target5	36.209	31.0566	33.8965	27.5637	0.165051	0.173582
AAVS1 Target6	40.132	40.698	41.4594	35.9047	0.2192	0.209306
AAVS1 Target7	52.334	46.9027	27.5756	27.0941	0.2795	0.294
AAVS1 Target8	4.37671	5.12387	11.3674	11.0351	0.425431	0.412255
EMX1 Target1	11.8985	11.298	32.4269	26.9406	0.387942	0.349162
EMX1 Target2	38.2787	33.1991	42.1801	35.962	0.2844	0.33246
EMX1 Target4	32.344	28.7327	31.419	24.8415	0.2605	0.2815
EMX1 Target6	46.526	42.2387	51.1104	42.58	0.1855	0.185
EMX1 Target7	22.55	24.2479	29.7647	27.958	0.2792	0.2784
EMX1 Target8	32.6306	35.2243	32.0697	31.8615	0.301299	0.31474
VEGFA Target1	25.3273	21.8406	44.2556	36.7763	0.323649	0.312199
VEGFA Target2	43.4567	35.7827	33.1296	31.0653	0.374	0.3644
VEGFA Target3	42.1567	29.7561	39.328	29.1219	0.214	0.2165
VEGFA Target5	55.7833	44.3693	29.5792	27.384	1.065	1.1015
VEGFA Target6	27.5153	23.744	40.858	33.7135	0.1804	0.1988
VEGFA Target7	28.018	24.5067	38.968	33.027	0.2204	0.246

## Sheet: Fig. 1e
	Fig. 1e
	Indel_Size	SpCas9	Cas12i2
	-45	0.00100001	0.00245673
	-44	0.00107741	0.00245135
	-43	0.00125397	0.00328883
	-42	0.00122986	0.00291141
	-41	0.00174853	0.00387972
	-40	0.00168824	0.00443513
	-39	0.00272479	0.00715391
	-38	0.0021568	0.00514815
	-37	0.00219388	0.00601919
	-36	0.00203999	0.00563612
	-35	0.00209142	0.00614745
	-34	0.00416954	0.0119609
	-33	0.00307426	0.00829771
	-32	0.00302763	0.0086116
	-31	0.00378279	0.00947767
	-30	0.00514618	0.0110727
	-29	0.00555593	0.0164869
	-28	0.00497791	0.0181415
	-27	0.00474857	0.0150362
	-26	0.00570215	0.0149225
	-25	0.00616	0.0251968
	-24	0.00667514	0.0147749
	-23	0.0107522	0.0302607
	-22	0.0104463	0.0416942
	-21	0.00971596	0.0252532
	-20	0.00935266	0.0249091
	-19	0.0108816	0.0417308
	-18	0.0127783	0.0386754
	-17	0.012386	0.0377173
	-16	0.0185275	0.0304558
	-15	0.0243621	0.0339612
	-14	0.0163934	0.0340585
	-13	0.0154315	0.0388706
	-12	0.0199159	0.0354252
	-11	0.0340422	0.0417025
	-10	0.0269735	0.0467505
	-9	0.0226805	0.0388311
	-8	0.0247534	0.0332052
	-7	0.0299757	0.0310671
	-6	0.051911	0.0278333
	-5	0.031781	0.0159471
	-4	0.033943	0.0116384
	-3	0.0249929	0.0120234
	-2	0.0520532	0.0166515
	-1	0.133066	0.0265637
	0	0	0
	1	0.198226	0.00760756
	2	0.0154651	0.00173673
	3	0.0048051	0.00134317
	4	0.00302779	0.000979897
	5	0.00236438	0.000760679

## Sheet: Fig. 2b-d
	Fig. 2b: AAVS1	ABR-001		SpCas9			Fig. 2b: EMX1	ABR-001		SpCas9			Fig. 2b: VEGFA	ABR-001		SpCas9
		Rep1	Rep2	Rep1	Rep2			Rep1	Rep2	Rep1	Rep2			Rep1	Rep2	Rep1	Rep2
	Target 1	22.848	16.296	20.886	24.446		Target 1	5.336	4.214	30.004	19.01		Target 1	17.348	12.484	36.712	28.402
	Target 2	33.386	30.852	40.722	35.996		Target 2	37.9859	38.524	39.57	32.574		Target 2	43.184	37.4	24.566	17.11
	Target 3	17.594	18.722	10.778	9.798		Target 3	36.092	39.362	14.91	17.306		Target 3	27.2	26.126	27.126	23.562
	Target 4	52.053	51.228	30.58	29.168		Target 4	35.8351	42.576	39.134	39.218		Target 4	63.484	60.998	27.234	22.812
	Target 5	63.532	58.628	19.75	16.508		Target 5	17.036	16.9	18.156	17.668		Target 5	20.55	20.594	29.144	25.52
	Target 6	4.578	3.988	12.246	9.654		Target 6	21.562	23.842	32.61	27.286		Target 6	19.642	19.506	38.288	39.296

## Sheet: Fig. 3a-b
	Fig. 3a								Fig. 3b
		B2M 1	B2M 2	B2M 3	B2M 4					B2M 1	B2M 2	B2M 3	B2M 4
	ABR-001 (16uM)	90.1405	90.7859	85.0655	83.5905				ABR-001 (16uM)	69.6167	72.3625	70.1176	67.2707
		94.3455	91.5815	92.273	78.725					76.0095	77.8039	78.7109	75.9099
		89.4535	94.8645	95.708	91.6495					77.1976	78.5881	79.1148	76.9767
	ABR-001 (10uM)	84.8985	79.2215	58.487	68.843				ABR-001 (10uM)	75.1256	78.2708	76.922	72.5056
		86.1175	54.172	59.522	64.295					80.1212	83.1765	83.8492	79.7549
		68.823	76.158	64.2005	80.8075					80.9296	84.1307	83.7854	79.6438
	ABR-001 (5uM)	41.821	58.944	47.0975	51.2075				ABR-001 (5uM)	77.6946	76.0986	73.7242	72.5011
		61.2625	52.0645	73.9085	52.8335					83.3691	86.0521	83.3314	79.7407
		64.004	56.535	58.4475	49.042					81.3809	85.3608	84.9828	81.7557
	ABR-001 (2uM)	42.9805	45.9695	25.351	39.046				ABR-001 (2uM)	79.2359	79.7988	78.1574	76.6725
		48.461	37.608	29.2685	34.384					83.9851	86.5865	86.3253	82.528
		31.0149	14.679	23.2815	22.4905					81.3809	87.6839	87.6125	82.8701

## Sheet: Fig. 3d-e
	Fig. 3d					Fig. 3e
		ABR-001 (16uM)					ABR-001 (16uM)
	TRAC Guide 1	95.3665	95.2113			TRAC Guide 1	97.4233	98.0733
	TRAC Guide 2	81.5407	78.7315			TRAC Guide 2	97.1933	97.08

## Sheet: Fig. 3g
	Fig. 3g
	Indel_Size	CIITA BR1	CIITA BR2	TRAC BR1	TRAC BR2
	-45	0.00128158	0.00168343	0.00762557	0.00395141
	-44	0.00128392	0.00256929	0.0556532	0.0534087
	-43	0.000889373	0.000707316	0.00355593	0.00265686
	-42	0.00762392	0.00915422	0.00251238	0.00331517
	-41	0.00335375	0.00148952	0.00218811	0.0013752
	-40	0.0083224	0.00666045	0.00246279	0.00356552
	-39	0.00483377	0.00517969	0.0136486	0.0178879
	-38	0.0411366	0.0422085	0.00596995	0.00628306
	-37	0.00438782	0.00559594	0.00920726	0.00692045
	-36	0.00317979	0.00510647	0.00275597	0.00280008
	-35	0.00617804	0.00444419	0.00241939	0.00386255
	-34	0.00110362	0.00355444	0.00258285	0.00224464
	-33	0.00469421	0.0028979	0.00270291	0.00290313
	-32	0.00371181	0.00347577	0.00381319	0.00587493
	-31	0.00361137	0.00386635	0.0197279	0.0199063
	-30	0.0255371	0.0279612	0.0299159	0.0231512
	-29	0.0221727	0.0211857	0.0115377	0.0111734
	-28	0.0400987	0.0293458	0.0090593	0.005091
	-27	0.0407585	0.0406201	0.00776441	0.00811977
	-26	0.00579608	0.00629877	0.00534848	0.00582154
	-25	0.0109338	0.0130324	0.00386652	0.00512388
	-24	0.00980595	0.00726357	0.0866376	0.0879022
	-23	0.0067659	0.0104427	0.00755537	0.00569795
	-22	0.0132684	0.0115731	0.0167642	0.0207249
	-21	0.023505	0.0131564	0.00876183	0.00719526
	-20	0.0108671	0.014901	0.0765799	0.081681
	-19	0.02815	0.0328398	0.00845662	0.00865486
	-18	0.0877074	0.0808428	0.0119404	0.0121852
	-17	0.0139515	0.0129051	0.0246604	0.0253322
	-16	0.0301969	0.0277225	0.030602	0.0154816
	-15	0.0176343	0.0157465	0.0279143	0.0255415
	-14	0.0231927	0.0263726	0.0609413	0.0596256
	-13	0.0900156	0.093697	0.0284672	0.0254702
	-12	0.0253484	0.0241275	0.0284085	0.0312082
	-11	0.0589075	0.0532373	0.0637635	0.0729073
	-10	0.0925991	0.0899258	0.0359017	0.0337988
	-9	0.0335841	0.0400031	0.0358154	0.0331393
	-8	0.0337437	0.0342547	0.0366411	0.0390489
	-7	0.0165156	0.0176675	0.022181	0.0276984
	-6	0.013364	0.0110136	0.0271414	0.0277066
	-5	0.00962559	0.0128495	0.0152458	0.0163994
	-4	0.021828	0.0226331	0.00626449	0.00724212
	-3	0.0349259	0.0401618	0.00737769	0.00680525
	-2	0.0157113	0.0149343	0.00203295	0.00317046
	-1	0.00720954	0.00845175	0.00297814	0.00526538
	0	0	0	0	0
	1	0.00083136	0.00260324	0.000470587	0.00184941
	2	0.00111629	0.000808293	0.00306629	0.00240727
	3	0.000660088	0.00105031	9.33e-05	0.000653996
	4	5.13e-05	0.000422836	0.000439227	0.000803538
	5	0.001162	0.000299247	0.000199649	0.0001684

## Sheet: Fig. 3h-i
	Fig. 3h							Fig. 3i
		% Indel		GATTA Disruption					% Indel		GATTA Disruption
	Target 1	83.1176	74.3411	14.5531	11.1359			Untransfected	0.682	0.546	0.014	0.014
	Target 2	65.7525	60.5451	33.3704	32.4587			Target 2	48.561	48.671	14.697	12.758
	Target 3	61.3881	59.5321	1.6264	1.33398			Target 1+2	70.288	69.808	16.293	16.272
	Target 1+2	83.7392	82.1464	45.2985	46.355			SpCas9	95.328	95.716	95.046	95.43
	Target 1+3	62.9778	68.845	15.8052	24.7838
	SpCas9	93.4609	93.3003	92.2271	92.3698

[truncated: 17 more sheets: Fig. 3j, Fig. 4b-c, Fig. 4d, Suppl. Fig. 1b, Suppl. Fig. 1c, Suppl. Fig. 3a-b, Suppl. Fig. 4b-g, Suppl. Fig. 5, Suppl. Fig. 6, Suppl. Fig. 7, Suppl. Fig. 13, Suppl. Fig. 15, Suppl. Fig. 16a-d, Suppl. Fig. 16e-f, Suppl. Fig. 17, Suppl. Fig. 19b-c, Suppl. Fig. 20]
